# Supplementary material for: Effects of UV-B Radiation on the Content of Bioactive Components and the Antioxidant Activity of Prunella vulgaris L. Spica during Development
Source: Molecules. 2018 Apr 24;23(5):989. doi: 10.3390/molecules23050989 (PMC6099561; doi:10.3390/molecules23050989)
Supplement: Supplementary File 1 [file molecules-23-00989-s001.zip]

Archive with 7 entries (6 files):
- figure and table PDF╬─╝■ ╡┌╢■┤╬╨▐╕─╕σ/Figure 1 Revised version.doc.pdf
- figure and table PDF╬─╝■ ╡┌╢■┤╬╨▐╕─╕σ/Figure 2.doc.pdf
- figure and table PDF╬─╝■ ╡┌╢■┤╬╨▐╕─╕σ/Figure 3.doc.pdf
- figure and table PDF╬─╝■ ╡┌╢■┤╬╨▐╕─╕σ/Table 1.doc.pdf
- figure and table PDF╬─╝■ ╡┌╢■┤╬╨▐╕─╕σ/Table 2.doc.pdf
- figure and table PDF╬─╝■ ╡┌╢■┤╬╨▐╕─╕σ/Table 3.doc.pdf
- figure and table PDF╬─╝■ ╡┌╢■┤╬╨▐╕─╕σ/
